# Supplementary material for: Thinking Inside the Box: A Novel Approach to Smoke Taint Mitigation Trials
Source: Molecules. 2022 Mar 3;27(5):1667. doi: 10.3390/molecules27051667 (PMC8911903; doi:10.3390/molecules27051667)
Supplement: Supplementary file 1 [file molecules-27-01667-s001.zip]

Archive with 1 entries (1 files):
- molecules-1603969-supplementary.pdf
